# Supplementary material for: Structural brain dynamics across reading development: A longitudinal MRI study from kindergarten to grade 5
Source: Hum Brain Mapp. 2021 Jul 1;42(14):4497–509. doi: 10.1002/hbm.25560 (PMC8410537; doi:10.1002/hbm.25560)
Supplement: Supplementary file 1 — Appendix S1: Supporting Information [file HBM-42-4497-s001.zip]

Archive with 2 entries (2 files):
- HBM_25560_HBM_25560_Supplementary1_test_retest_format.pdf
- HBM_25560_HBM_25560_Supplementary2_brain_development_analysis.pdf
